# Supplementary material for: Exploring Aromatic S-Thioformates as Photoinitiators
Source: Polymers (Basel). 2023 Mar 26;15(7):1647. doi: 10.3390/polym15071647 (PMC10097006; doi:10.3390/polym15071647)
Supplement: Supplementary file 1 [file polymers-15-01647-s001.zip]

Archive with 1 entries (1 files):
- polymers-2203188-supplementary.pdf
